# Supplementary material for: Global Communication Practices and Their Impact on Patient Caregivers’ Satisfaction in the Surgical Waiting Area: A Scoping Review
Source: Healthcare (Basel). 2025 Jun 12;13(12):1408. doi: 10.3390/healthcare13121408 (PMC12193462; doi:10.3390/healthcare13121408)
Supplement: Supplementary file 1 [file healthcare-13-01408-s001.zip]

Archive with 1 entries (1 files):
- healthcare-3658477-supplementary.pdf
